# Supplementary material for: Updating algal evolutionary relationships through plastid genome sequencing: did alveolate plastids emerge through endosymbiosis of an ochrophyte?
Source: Sci Rep. 2015 May 28;5:10134. doi: 10.1038/srep10134 (PMC4603697; doi:10.1038/srep10134)
Supplement: Supplementary Tables [file srep10134-s2.xls]

## Sheet: Table S1
Table S1 – list of plastid genomes
Group	Species	GenBank accession numbers	Reference
Bacillariophyceae	Thalassiosira pseudonana	NC_008589.1	Oudot-Le Secq et al. 2007, Ruck et al. 2014
	Phaeodactylum tricornutum	NC_008588.1
	Odontella sinensis	NC_001713.1	Kowalik et al. 1995, Ruck et al. 2014
	Fistulifera sp. JPCC DA0580	NC_015403.1	Tanaka et al. 2011, Ruck et al. 2014
	endosymbiont of Kryptoperidinium foliaceum	NC_014267.1	Imanian et al. 2010, Ruck et al. 2014
	endosymbiont of Durinskia baltica	NC_014287.1
	Fragilariopsis cylindrus	JGI project ID: 16035; scaffold_95	http://genome.jgi-psf.org/Fracy1/Fracy1.download.html
	Ulnaria acus	JQ088178.1	Galachyants et al. 2012
	Leptocylindrus danicus	KC509524.1	Ruck et al. 2014
	Coscinodiscus radiatus	KC509521.1
	Lithodesmium undulatum	KC509525.1
	Asterionellopsis glacialis	KC509520.1
	Asterionella formosa	KC509519.1
	Eunotia naegelii	KF733443.1
	Cylindrotheca closterium	KC509522.1
	Didymosphenia geminata	KC509523.1
Pelagophyceae	uncultured Pelagomonas	JX297813.1	Worden et al. 2012
	Aureoumbra lagunensis	NC_012903.1	Ong et al. 2010
	Aureococcus anophagefferens	NC_012898.1
Phaeophyceae	Ectocarpus siliculosus	NC_013498.1	Le Corguillé et al. 2009
	Fucus vesiculosus	NC_016735.1
	Saccharina japonica	NC_018523.1	Wang X. et al. 2013
Xanthophyceae	Vaucheria litorea	NC_011600.1	Rumpho et al. 2008
Raphidophyceae	Heterosigma akashiwo	NC_010772.1	Cattolico et al. 2008
Eustigmatophyceae	Nannochloropsis gaditana 3B	NC_020014.1	Corteggiani Carpinelli et al. 2014
	Nannochloropsis gaditana CCMP526	KJ410682.1	Radakovits et al. 2012, Starkenburg et al. 2014
	Nannochloropsis gaditana CCMP527	KC598084.1	Wei et al. 2013
	Nannochloropsis oculata CCMP525	NC_022260.1; KJ410684.1	Wei et al. 2013; Starkenburg et al. 2014
	Nannochloropsis granulata CCMP529	NC_022259.1	Wei et al. 2013
	Nannochloropsis limnetica CCMP505	NC_022262.1
	Nannochloropsis oceanica CCMP531	NC_022263.1
	Nannochloropsis oceanica IMET1	KC598086.1
	Nannochloropsis oceanica LAMB001	KJ410683.1	Starkenburg et al. 2014
	Nannochloropsis salina CCMP537	NC_022261.1	Wei et al. 2013
	Nannochloropsis salina CCMP1776	KJ410685.1	Starkenburg et al. 2014
	Trachydiscus minutus	KJ624065.1	this study
Chrysophyceae	Ochromonas sp. CCMP1393	KJ877675.1	this study
Chromerida	Vitrella brassicaformis	NC_014345.1	Janouškovec et al. 2010
Dinophyta	Karlodinium veneficum	JN039300.1/ manual annotation	Gabrielsen et al. 2011
Haptophyta	Emiliania huxleyi	NC_007288.1	Sánchez Puerta et al. 2005
	Chrysochomulina tobin	KJ201907	Hovde et al. 2014
	Phaeocystis antarctica	NC_016703.2	Smith et al. 2014
	Diacronema (Pavlova) lutheri	NC_020371.1	Baurain et al. 2010
Cryptophyta	Cryptomonas paramecium	NC_013703.1	Donaher et al. 2010
	Rhodomonas salina	NC_009573.1	Khan et al. 2007
	Guillardia theta	NC_000926.1	Douglas and Penny 1999
Rhodophyta	Chondrus crispus	NC_020795.1	Janouškovec et al. 2013
	Calliarthron tuberculosum	NC_021075.1
	Galdieria sulphuraria	http://genomics.msu.edu/galdieria; scaffold_35	Schönknecht et al. 2013
	Porphyridium purpureum	NC_023133.1	Tajima et al. 2014
	Cyanidioschyzon merolae	NC_004799.1	Ohta et al. 2003
	Gracilaria tenuistipitata	NC_006137.1	Hagopian et al. 2004
	Porphyra yezoensis	NC_007932.1	Wang L. et al. 2013
	Porphyra purpurea	NC_000925.1	Reith and Munholland 1995
	Cyanidium caldarium	NC_001840.1	Glöckner et al. 2000
Glaucophyta	Cyanophora paradoxa	NC_001675.1	Stirewalt et al. 1995
Chloroplastida	Mesostigma viride	NC_002186.1	Lemieux et al. 2000
	Chara vulgaris	NC_008097.1	Turmel et al. 2006
	Chlorokybus atmophyticus	NC_008822.1	Lemieux et al. 2007
	Pyramimonas parkeae	NC_012099.1	Turmel et al. 2009a
	Monomastix sp. OKE-1	NC_012101.1
	Nephroselmis olivacea	NC_000927.1	Turmel et al. 1999
	Chlamydomonas reinhardtii	NC_005353.1	Maul et al. 2002
	Arabidopsis thaliana	NC_000932.1	Sato et al. 1999
	Syntrichia ruralis	NC_012052.1	Oliver et al. 2010
	Marchantia polymorpha	NC_001319.1	Shimada and Sugiura 1999
	Chlorella vulgaris	NC_001865.1	Wakasugi et al. 1997
	Pedinomonas minor	NC_016733.1	Turmel et al. 2009b
The table attempts to be exhaustive for plastid genomes outside Chloroplastida (for that group only genomes used in phylogenetic analyses reported in the paper are shown).
Genomes highlighted in bold were analysed in this study
References to plastid genomes
Baurain, D. et al. 2010 Phylogenomic Evidence for Separate Acquisition of Plastids in Cryptophytes, Haptophytes, and Stramenopiles. Mol Biol Evol 27, 1698–1709. (doi:10.1093/molbev/msq059)
Bhattacharya, D. et al. 2013 Genome of the red alga Porphyridium purpureum. Nat Commun 4. (doi:10.1038/ncomms2931)
Carpinelli, E. C. et al. 2013 Chromosome Scale Genome Assembly and Transcriptome Profiling of Nannochloropsis gaditana in Nitrogen Depletion. Mol. Plant , sst120. (doi:10.1093/mp/sst120)
Cattolico, R. A. et al. 2008 Chloroplast genome sequencing analysis of Heterosigma akashiwo CCMP452 (West Atlantic) and NIES293 (West Pacific) strains. BMC Genomics 9, 211. (doi:10.1186/1471-2164-9-211)
Corguillé, G. L. et al. 2009 Plastid genomes of two brown algae, Ectocarpus siliculosus and Fucus vesiculosus: further insights on the evolution of red-algal derived plastids. BMC Evolutionary Biology 9, 253. (doi:10.1186/1471-2148-9-253)
Donaher, N., Tanifuji, G., Onodera, N. T., Malfatti, S. A., Chain, P. S. G., Hara, Y., Archibald, J. M. 2009 The complete plastid genome sequence of the secondarily nonphotosynthetic alga Cryptomonas paramecium: reduction, compaction, and accelerated evolutionary rate. Genome Biol Evol 1, 439–448. (doi:10.1093/gbe/evp047)
Douglas, S. E., Penny, S. L. 1999 The plastid genome of the cryptophyte alga, Guillardia theta: complete sequence and conserved synteny groups confirm its common ancestry with red algae. J. Mol. Evol. 48, 236–244.
Fragilariopsis cylindrus - JGI Genome Browser. [http://genome.jgi-psf.org/Fracy1/Fracy1.download.html]
Gabrielsen, T. M. et al. 2011 Genome Evolution of a Tertiary Dinoflagellate Plastid. PLoS ONE 6, e19132. (doi:10.1371/journal.pone.0019132)
Galachyants, Y.P., Morozov,A., Mardanov,A.V., Beletsky,A.V., Ravin,N.V., Petrova,D.P. and Likhoshway,Y.V. 2012 Complete chloroplast genome sequence of freshwater araphid pennate diatom alga Synedra acus from Lake Baikal. Int J Biol 4 (1), 27-35
Glöckner, G., Rosenthal, A., Valentin, K. 2000 The Structure and Gene Repertoire of an Ancient Red Algal Plastid Genome. J Mol Evol 51, 382–390. (doi:10.1007/s002390010101)
Hagopian, J. C., Reis, M., Kitajima, J. P., Bhattacharya, D., de Oliveira, M. C. 2004 Comparative analysis of the complete plastid genome sequence of the red alga Gracilaria tenuistipitata var. liui provides insights into the evolution of rhodoplasts and their relationship to other plastids. J. Mol. Evol. 59, 464–477. (doi:10.1007/s00239-004-2638-3)
Hovde, B. T., Starkenburg, S. R., Hunsperger, H. M., Mercer, L. D., Deodato, C. R., Jha, R. K., Chertkov, O., Monnat, R. J. Jr, Cattolico, R. A. 2014 The mitochondrial and chloroplast genomes of the haptophyte Chrysochromulina tobin contain unique repeat structures and gene profiles. BMC Genomics 15, 604. (doi:10.1186/1471-2164-15-604)
Imanian, B., Pombert, J.-F., Keeling, P. J. 2010 The Complete Plastid Genomes of the Two ‘Dinotoms’ Durinskia baltica and Kryptoperidinium foliaceum. PLoS ONE 5, e10711. (doi:10.1371/journal.pone.0010711)
Janouškovec, J., Horák, A., Oborník, M., Lukeš, J., Keeling, P. J. 2010 A common red algal origin of the apicomplexan, dinoflagellate, and heterokont plastids. PNAS , 201003335. (doi:10.1073/pnas.1003335107)
Janouškovec, J., Liu, S.-L., Martone, P. T., Carré, W., Leblanc, C., Collén, J., Keeling, P. J. 2013 Evolution of red algal plastid genomes: ancient architectures, introns, horizontal gene transfer, and taxonomic utility of plastid markers. PLoS ONE 8, e59001. (doi:10.1371/journal.pone.0059001)
Khan, H., Parks, N., Kozera, C., Curtis, B. A., Parsons, B. J., Bowman, S., Archibald, J. M. 2007 Plastid genome sequence of the cryptophyte alga Rhodomonas salina CCMP1319: lateral transfer of putative DNA replication machinery and a test of chromist plastid phylogeny. Mol. Biol. Evol. 24, 1832–1842. (doi:10.1093/molbev/msm101)
Kowallik, K. V., Stoebe, B., Schaffran, I., Kroth-Pancic, P., Freier, U. 1995 The chloroplast genome of a chlorophylla+c-containing alga,Odontella sinensis. Plant Mol Biol Rep 13, 336–342. (doi:10.1007/BF02669188)
Lemieux, C., Otis, C., Turmel, M. 2000 Ancestral chloroplast genome in Mesostigma viride reveals an early branch of green plant evolution. Nature 403, 649–652. (doi:10.1038/35001059)
Lemieux, C., Otis, C., Turmel, M. 2007 A clade uniting the green algae Mesostigma viride and Chlorokybus atmophyticus represents the deepest branch of the Streptophyta in chloroplast genome-based phylogenies. BMC Biol. 5, 2. (doi:10.1186/1741-7007-5-2)
Maul, J. E., Lilly, J. W., Cui, L., dePamphilis, C. W., Miller, W., Harris, E. H., Stern, D. B. 2002 The Chlamydomonas reinhardtii plastid chromosome: islands of genes in a sea of repeats. Plant Cell 14, 2659–2679.
Ohta, N., Matsuzaki, M., Misumi, O., Miyagishima, S., Nozaki, H., Tanaka, K., Shin-I, T., Kohara, Y., Kuroiwa, T. 2003 Complete Sequence and Analysis of the Plastid Genome of the Unicellular Red Alga Cyanidioschyzon merolae. DNA Res 10, 67–77. (doi:10.1093/dnares/10.2.67)
Oliver, M. J. et al. 2010 Chloroplast genome sequence of the moss Tortula ruralis: gene content, polymorphism, and structural arrangement relative to other green plant chloroplast genomes. BMC Genomics 11, 143. (doi:10.1186/1471-2164-11-143)
Ong, H. C. et al. 2010 Analyses of the Complete Chloroplast Genome Sequences of Two Members of the Pelagophyceae: Aureococcus Anophagefferens Ccmp1984 and Aureoumbra Lagunensis Ccmp15071. Journal of Phycology 46, 602–615. (doi:10.1111/j.1529-8817.2010.00841.x)
Oudot-Le Secq, M.-P., Grimwood, J., Shapiro, H., Armbrust, E. V., Bowler, C., Green, B. R. 2007 Chloroplast genomes of the diatoms Phaeodactylum tricornutum and Thalassiosira pseudonana: comparison with other plastid genomes of the red lineage. Mol. Genet. Genomics 277, 427–439. (doi:10.1007/s00438-006-0199-4)
Radakovits, R., Jinkerson, R. E., Fuerstenberg, S. I., Tae, H., Settlage, R. E., Boore, J. L., Posewitz, M. C. 2012 Draft genome sequence and genetic transformation of the oleaginous alga Nannochloropsis gaditana. Nat Commun 3, 686. (doi:10.1038/ncomms1688)
Reith, M., Munholland, J. 1995 Complete nucleotide sequence of thePorphyra purpurea chloroplast genome. Plant Mol Biol Rep 13, 333–335. (doi:10.1007/BF02669187)
Ruck, E. C., Nakov, T., Jansen, R. K., Theriot, E. C., Alverson, A. J. 2014 Serial Gene Losses and Foreign DNA Underlie Size and Sequence Variation in the Plastid Genomes of Diatoms. Genome Biology and Evolution 6, 644–654. (doi:10.1093/gbe/evu039)
Rumpho, M. E., Worful, J. M., Lee, J., Kannan, K., Tyler, M. S., Bhattacharya, D., Moustafa, A., Manhart, J. R. 2008 Horizontal gene transfer of the algal nuclear gene psbO to the photosynthetic sea slug Elysia chlorotica. PNAS 105, 17867–17871. (doi:10.1073/pnas.0804968105)
Sánchez Puerta, M. V., Bachvaroff, T. R., Delwiche, C. F. 2005 The complete plastid genome sequence of the haptophyte Emiliania huxleyi: a comparison to other plastid genomes. DNA Res. 12, 151–156. (doi:10.1093/dnares/12.2.151)
Sato, S., Nakamura, Y., Kaneko, T., Asamizu, E., Tabata, S. 1999 Complete structure of the chloroplast genome of Arabidopsis thaliana. DNA Res. 6, 283–290.
Shimada, H., Sugiura, M. 1991 Fine structural features of the chloroplast genome: comparison of the sequenced chloroplast genomes. Nucleic Acids Res. 19, 983–995.
Schönknecht, G. et al. 2013 Gene Transfer from Bacteria and Archaea Facilitated Evolution of an Extremophilic Eukaryote. Science 339, 1207–1210. (doi:10.1126/science.1231707)
Smith, D. R., Arrigo, K. R., Alderkamp, A.-C., Allen, A. E. 2014 Massive difference in synonymous substitution rates among mitochondrial, plastid, and nuclear genes of Phaeocystis algae. Mol. Phylogenet. Evol. 71, 36–40. (doi:10.1016/j.ympev.2013.10.018)
Starkenburg, S. R., Kwon, K. J., Jha, R. K., McKay, C., Jacobs, M., Chertkov, O., Twary, S., Rocap, G., Cattolico, R. A. 2014 A pangenomic analysis of the Nannochloropsis organellar genomes reveals novel genetic variations in key metabolic genes. BMC Genomics 15, 212. (doi:10.1186/1471-2164-15-212)
Stirewalt, V. L., Michalowski, C. B., Löffelhardt, W., Bohnert, H. J., Bryant, D. A. 1995 Nucleotide sequence of the cyanelle genome fromCyanophora paradoxa. Plant Mol Biol Rep 13, 327–332. (doi:10.1007/BF02669186)
Tajima, N., Sato, S., Maruyama, F., Kurokawa, K., Ohta, H., Tabata, S., Sekine, K., Moriyama, T., Sato, N. 2014 Analysis of the complete plastid genome of the unicellular red alga Porphyridium purpureum. J Plant Res 127, 389–397. (doi:10.1007/s10265-014-0627-1)
Tanaka, T., Fukuda, Y., Yoshino, T., Maeda, Y., Muto, M., Matsumoto, M., Mayama, S., Matsunaga, T. 2011 High-throughput pyrosequencing of the chloroplast genome of a highly neutral-lipid-producing marine pennate diatom, Fistulifera sp. strain JPCC DA0580. Photosyn. Res. 109, 223–229. (doi:10.1007/s11120-011-9622-8)
Turmel, M., Otis, C., Lemieux, C. 1999 The complete chloroplast DNA sequence of the green alga Nephroselmis olivacea: insights into the architecture of ancestral chloroplast genomes. Proc. Natl. Acad. Sci. U.S.A. 96, 10248–10253.
Turmel, M., Gagnon, M.-C., O’Kelly, C. J., Otis, C., Lemieux, C. 2009 The chloroplast genomes of the green algae Pyramimonas, Monomastix, and Pycnococcus shed new light on the evolutionary history of prasinophytes and the origin of the secondary chloroplasts of euglenids. Mol. Biol. Evol. 26, 631–648. (doi:10.1093/molbev/msn285)
Turmel, M., Otis, C., Lemieux, C. 2006 The chloroplast genome sequence of Chara vulgaris sheds new light into the closest green algal relatives of land plants. Mol. Biol. Evol. 23, 1324–1338. (doi:10.1093/molbev/msk018)
Turmel, M., Otis, C., Lemieux, C. 2009 The chloroplast genomes of the green algae Pedinomonas minor, Parachlorella kessleri, and Oocystis solitaria reveal a shared ancestry between the Pedinomonadales and Chlorellales. Mol. Biol. Evol. 26, 2317–2331. (doi:10.1093/molbev/msp138)
Wakasugi, T. et al. 1997 Complete nucleotide sequence of the chloroplast genome from the green alga Chlorella vulgaris: the existence of genes possibly involved in chloroplast division. Proc. Natl. Acad. Sci. U.S.A. 94, 5967–5972.
Wang, L. et al. 2013 Complete Sequence and Analysis of Plastid Genomes of Two Economically Important Red Algae: Pyropia haitanensis and Pyropia yezoensis. PLoS ONE 8, e65902. (doi:10.1371/journal.pone.0065902)
Wang, X., Shao, Z., Fu, W., Yao, J., Hu, Q., Duan, D. 2013 Chloroplast genome of one brown seaweed, Saccharina japonica (Laminariales, Phaeophyta): its structural features and phylogenetic analyses with other photosynthetic plastids. Mar Genomics 10, 1–9. (doi:10.1016/j.margen.2012.12.002)
Wei, L. et al. 2013 Nannochloropsis plastid and mitochondrial phylogenomes reveal organelle diversification mechanism and intragenus phylotyping strategy in microalgae. BMC Genomics 14, 534–552. (doi:10.1186/1471-2164-14-534)
Worden, A. Z., Janouskovec, J., McRose, D., Engman, A., Welsh, R. M., Malfatti, S., Tringe, S. G., Keeling, P. J. 2012 Global distribution of a wild alga revealed by targeted metagenomics. Curr. Biol. 22, R675–677. (doi:10.1016/j.cub.2012.07.054)

## Sheet: Table S2
Table S2 – features of ochrophyte plastid genomes
	Phaeodactylum tricornutum	Thalassiosira pseudonana	Odontella sinensis	Kryptoperidinium foliaceum	Durinskia baltica	Fitulifera sp.	Aureoumbra lagunensis	Aureococcus anophagefferens	uncultured Pelagomonas	Ectocarpus siliculosus	Fucus vesiculosus	Saccharina japonica	Vaucheria litorea	Heterosigma akashiwo	Trachydiscus minutus	N. oceanica IMET1	N. gaditana CCMP526	Ochromonas sp. CCMP1393
Size (bp)	117.369	128.814	119.704	140,426	116,470	134,918	94.346	89.599	91,306	139.954	124.986	130.584	115.341	159,370	120.091	117.548	114,875	126.746
Inverted repeat (IR)	6.912	18.337	7.725	6,017	7,067	13,330	-	-	-	8.615	4.863	5015	4.935	21,665	9,412/ 9,411	7,485	5.122	22.906
Small single-copy region	39.871	26.889	38.908	56,521	39,813	45,264	-	-	-	42.714	40.347	43.174	43,469	38.834	45.206	45.235	47.698	805
Large single-copy region	63.674	65.25	65.346	71,871	62,523	62,994	-	-	-	80,010	74.913	77.378	62.002	77.206	56.062	57,360	56.925	80.129
Total GC content	32.6	30.7	31.8	32.4	32.55	32.2	33.6	36.0	35.0	30.7	28.9	31.1	28.0	30.4	34.0	33.6	33.0	30.9
Gene content (total)	162	159	160	160	159	164	137	141	137	174	168	171	169	188	163*	162* (163)*	160* (161)*	154
Protein-coding genes (including ORFs)	130	127	128	128	127	132	110	105	106	144	139	139	139	156	132*	133*	132*	126
rRNA genes	3	3	3	3	3	3	3	3	3	3	3	3	3	3	3	3	3	3
tRNA genes	27	27	27	27	27	27	27	27	27	27	26	29	27	28**	28	26 (27)	25 (26)	25
Other RNAs ***	2	2	2	2	2	2	1	2	1	0	0	0	0	1	0	0	0	0
* clpC-A and clpC-B counted as separate proteins
** including threonine pseudo-transfer RNA (anticodon UGU)
*** tmRNA (transfer-messenger RNA) or ffs (signal recognition particle RNA)
revised numbers of genes in N. oceanica IMET1 and N. gaditana (after addtion of tRNA-Leu containing intron) are shown in parentheses
numbers of protein coding genes (including hypothetical ORFans) in Nannochloropsis were adopted from Starkenburg et al. 2014 and are shown in bold

## Sheet: Table S3
Table S3 – genes in ochrophyte plastid genomes
	acpP	acsF	atpA	atpB	atpD	atpE	atpF	atpG	atpH	atpI	cbbX	ccs1	ccsA	clpC	clpN	dnaB	dnaK	ftrB	ftsH	groEL	hlip	chlB	chlI	chlL	chlN	ilvB	ilvH	lysR/rbcR	petA	petB	petD	petF	petG	petJ	petL	petM	petN	psaA	psaB	psaC	psaD	psaE	psaF	psaI	psaJ	psaL	psaM	psbA	psbB
Ochromonas sp. CCMP1393	1	1	1	1	1	1	1	1	1	1	1	1	1	1	1	0	1	1	1	1	0	0	1	0	0	1	1	0	1	1	1	1	1	1	1	1	1	1	1	1	1	1	1	1	1	1	1	1	1
Trachydiscus minutus	1	1	1	1	1	1	1	1	1	1	1	1	1	1	1	0	1	0	1	1	0	1	1	1	1	1	0	1	1	1	1	1	1	1	1	1	1	1	1	1	1	1	1	1	1	1	1	1	1
Nannochloropsis gaditana CCMP526	0	1	1	1	1	1	1	1	1	1	1	1	1	1	1	0	1	0	1	1	0	1	1	1	1	1	0	0	1	1	1	1	1	1	1	1	1	1	1	1	1	1	1	1	1	1	1	1	1
Nannochloropsis oceanica IMET1	0	1	1	1	1	1	1	1	1	1	1	1	1	1	1	0	1	0	1	1	0	1	1	1	1	1	0	0	1	1	1	1	1	1	1	1	1	1	1	1	1	1	1	1	1	1	1	1	1
Ectocarpus siliculosus	0	1	1	1	1	1	1	1	1	1	1	1	1	1	+	1	1	1	1	1	1	1	1	1	1	1	1	1	1	1	1	1	1	1	1	1	1	1	1	1	1	1	1	1	1	1	1	1	1
Fucus vesiculosus	0	1	1	1	1	1	1	1	1	1	1	1	1	1	+	1	1	1	1	1	0	1	1	1	1	1	1	1	1	1	1	1	1	1	1	1	1	1	1	1	1	1	1	1	1	1	1	1	1
Vaucheria litorea	0	1	1	1	1	1	1	1	1	1	1	1	1	1	+	1	1	1	1	1	1	1	1	1	1	1	1	1	1	1	1	1	1	1	1	1	1	1	1	1	1	1	1	1	1	1	1	1	1
Heterosigma akshiwo	1	1	1	1	1	1	1	1	1	1	1	1	1	1	+	1	1	1	1	1	0	0	1	0	0	1	1	1	1	1	1	1	1	1	1	1	1	1	1	1	1	1	1	1	1	1	1	1	1
Aureoubmra lagunensis	0	0	1	1	1	1	1	1	1	1	1	1	1	1	+	0	1	0	1	1	0	1	1	1	1	1	1	1	1	1	1	0	1	0	1	1	1	1	1	1	1	0	1	0	1	1	1	1	1
Aureococcus anophagefferens	0	0	1	1	1	1	1	1	1	1	1	1	1	1	+	0	1	0	1	1	0	0	1	0	0	1	1	1	1	1	1	0	1	0	1	1	1	1	1	1	1	0	0	0	1	1	1	1	1
Phaeodactylum tricornutum	1	0	1	1	1	1	1	1	1	1	1	1	1	1	+	1	1	0	1	1	0	0	1	0	0	0	0	1	1	1	1	1	1	0	1	1	1	1	1	1	1	1	1	1	1	1	1	1	1
Odontella sinensis	1	0	1	1	1	1	1	1	1	1	1	1	1	1	+	1	1	0	1	1	0	0	1	0	0	0	0	1	1	1	1	1	1	0	1	1	1	1	1	1	1	1	1	1	1	1	1	1	1
Thalassiosira pseudonana	0	0	1	1	1	1	1	1	1	1	1	1	1	1	+	1	1	0	1	1	0	0	1	0	0	0	0	1	1	1	1	1	1	0	1	1	1	1	1	1	1	1	1	1	1	1	1	1	1
	1	present
	0	absent
	+	present as part of the clpC gene
	*	absent in the GenBank annotation of the respective plastid genome sequence
	Unique group-specific ORFsare shown only for species of the Limnista clade for simplicity.
[truncated: 134 more columns]

## Sheet: Table S4
Table S4 – eukaryotic genes encoding DUF2499 domain-containing proteins (Ycf49 homologs)
		plastid gene	nuclear gene
Bacillariophyceae	Thalassiosira pseudonana	0	XP_002292481.1
	Phaeodactylum tricornutum	0	XP_002178947.1
	Odontella sinensis	0	?
	Fistulifera sp. JPCC DA0580	0	?
	endosymbiont of Kryptoperidinium foliaceum	0	?
	endosymbiont of Durinskia baltica	0	?
	Fragilariopsis cylindrus	0	jgi|Fracy1|155492|gw1.176.7.1, jgi|Fracy1|165007|gw1.23.544.1, jgi|Fracy1|273644|estExt_fgenesh2_kg.C_1970001, jgi|Fracy1|269476|estExt_fgenesh2_kg.C_70305
	Leptocylindrus danicus	0	?
	Coscinodiscus radiatus	0	?
	Lithodesmium undulatum	0	?
	Asterionellopsis glacialis	0	?
	Asterionella formosa	0	?
	Eunotia naegelii	0	?
	Cylindrotheca closterium	0	?
	Didymosphenia geminata	0	?
Pelagophyceae	Aureococcus anophagefferens	0	EGB03673.1, EGB12878.1
	uncultured Pelagomonas	0	?
	Aureoumbra lagunensis	0	?
Phaeophyceae	Ectocarpus siliculosus	0	CBN78627.1
	Fucus vesiculosus	0	?
	Saccharina japonica	0	?
Xanthophyceae	Vaucheria litorea	0	?
Raphidophyceae	Heterosigma akashiwo	0	?
Eustigmatophyceae	Nannochloropsis gaditana 3B	YP_007317053.1	0
	Nannochloropsis gaditana CCMP526	AHX25112.1	0
	Nannochloropsis gaditana CCMP527	AGI98713.1	0
	Nannochloropsis oculata CCMP525	AHX25381.1	0
	Nannochloropsis granulata CCMP529	YP_008519610.1	0
	Nannochloropsis limnetica CCMP505	YP_008519983.1	0
	Nannochloropsis oceanica CCMP531	YP_008520109.1	0
	Nannochloropsis oceanica IMET1	AGI98964.1	0
	Nannochloropsis oceanica LAMB001	AHX25246.1	0
	Nannochloropsis salina CCMP537	YP_008519859.1	0
	Nannochloropsis salina CCMP1776	AHX25513.1	0
	Trachydiscus minutus	AIB04168.1	0
Chrysophyceae	Ochromonas sp. CCMP1393	0	?
Chromerida	Vitrella brassicaformis	0	?
	Chromera velia	0	?
Dinophyta	Karlodinium veneficum	0	?
Haptophyta	Emiliania huxleyi	0	XP_005784718.1, XP_005756951.1
	Diacronema (Pavlova) lutheri	0	?
	Phaeocystis antarctica	0	?
Cryptophyta	Cryptomonas paramecium	0	?
	Rhodomonas salina	0	?
	Guillardia theta	0	XP_005818625.1, XP_005833130.1
Rhodophyta	Chondrus crispus	0	XP_005714398.1
	Calliarthron tuberculosum	0	?
	Gracilaria tenuistipitata	0	?
	Porphyra yezoensis	0	?
	Porphyra purpurea	0	?
	Porphyridium purpureum	0	evm.model.contig_3575.4 (http://cyanophora.rutgers.edu/porphyridium/)
	Cyanidioschyzon merolae	NP_849133.1	0
	Galdieria sulphuraria	ADNM02000095 (unannotated contig representing a part of the plastid genome), CDS coordinates: 3692-3976	0
	Cyanidium caldarium	NP_045049.1	?
Glaucophyta	Cyanophora paradoxa	NP_043201.1	0
Chloroplastida	Mesostigma viride	0	?
	Chara vulgaris	0	?
	Chlorokybus atmophyticus	0	?
	Pyramimonas parkeae	0	?
	Monomastix sp. OKE-1	0	?
	Nephroselmis olivacea	0	?
	Chlamydomonas reinhardtii	0	XP_001694043.1
	Arabidopsis thaliana	0	NP_194014.2, NP_001190803.1
	Syntrichia ruralis	0	?
	Marchantia polymorpha	0	?
	Chlorella vulgaris	0	?
	Pedinomonas minor	0	?
The table shows the occurrence of ycf49 genes in plastid genomes; only a selection of plastid genomes from the Chloroplastida group is shown.
Nuclear genome-encoded DUF2499 domain-containing proteins could be found in all investigated photosynthetic eukaryotes lacking the ycf49 gene in the plastid genome.
0 – absence of Ycf49 homologs
? - nuclear genome sequence is unavailable for the species
